# Supplementary material for: A Metabolomics Approach to Increasing Chinese Hamster Ovary (CHO) Cell Productivity
Source: Metabolites. 2021 Nov 30;11(12):823. doi: 10.3390/metabo11120823 (PMC8704136; doi:10.3390/metabo11120823)
Supplement: Supplementary file 1 [file metabolites-11-00823-s001.zip]

Archive with 1 entries (1 files):
- metabolites-1403285-supplementary.pdf
